# Supplementary material for: Classification of current density vector map using transformer hybrid residual network
Source: PLoS One. 2025 Dec 16;20(12):e0338189. doi: 10.1371/journal.pone.0338189 (PMC12707687; doi:10.1371/journal.pone.0338189)
Supplement: S1 MCG raw data 1 — The raw MCG dataset includes categories 0-4 for testing. (ZIP) [file pone.0338189.s001.zip]

Archive with 872 entries (866 files):
- test/
- test/0/
- test/0/p11_245_4.png
- test/0/p11_250_4.png
- test/0/p2_365_4.png
- test/0/p2_370_4.png
- test/0/p2_375_4.png
- test/0/p2_380_4.png
- test/0/p2_385_4.png
- test/0/p2_390_4.png
- test/0/p2_395_4.png
- test/0/p2_400_4.png
- test/0/p2_405_4.png
- test/0/p3_235_4.png
- test/0/p3_240_4.png
- test/0/p3_435_4.png
- test/0/p3_440_4.png
- test/0/p3_445_4.png
- test/0/p3_450_4.png
- test/0/p3_455_4.png
- test/0/p3_460_4.png
- test/0/p3_465_4.png
- test/0/p3_470_4.png
- test/0/p3_475_4.png
- test/0/p3_480_4.png
- test/0/p3_485_4.png
- test/0/p3_490_4.png
- test/0/p3_495_4.png
- test/0/p3_500_4.png
- test/0/p3_505_4.png
- test/0/p3_510_4.png
- test/0/p4_200_4.png
- test/0/p4_205_4.png
- test/0/p4_210_4.png
- test/0/p4_215_4.png
- test/0/p4_330_4.png
- test/0/p4_335_4.png
- test/0/p4_340_4.png
- test/0/p4_345_4.png
- test/0/p4_350_4.png
- test/0/p4_355_4.png
- test/0/p4_360_4.png
- test/0/p4_365_4.png
- test/0/p4_370_4.png
- test/0/p4_375_4.png
- test/0/p4_380_4.png
- test/0/p4_385_4.png
- test/0/p5_385_4.png
- test/0/p5_390_4.png
- test/0/p5_395_4.png
- test/0/p5_400_4.png
- test/0/p5_405_4.png
- test/0/p5_410_4.png
- test/0/p5_415_4.png
- test/0/p5_425_4.png
- test/0/p5_430_4.png
- test/0/p5_435_4.png
- test/0/p5_440_4.png
- test/0/p5_445_4.png
- test/0/p5_450_4.png
- test/1/
- test/1/p11_470_4.png
- test/1/p11_475_4.png
- test/1/p11_480_4.png
- test/1/p11_485_4.png
- test/1/p11_490_4.png
- test/1/p12_380_4.png
- test/1/p12_385_4.png
- test/1/p12_390_4.png
- test/1/p12_395_4.png
- test/1/p12_400_4.png
- test/1/p12_405_4.png
- test/1/p12_410_4.png
- test/1/p12_415_4.png
- test/1/p12_420_4.png
- test/1/p12_425_4.png
- test/1/p12_430_4.png
- test/1/p12_435_4.png
- test/1/p12_440_4.png
- test/1/p12_445_4.png
- test/1/p12_485_4.png
- test/1/p12_490_4.png
- test/1/p12_495_4.png
- test/1/p12_500_4.png
- test/1/p1_430_4.png
- test/1/p1_435_4.png
- test/1/p1_440_4.png
- test/1/p1_445_4.png
- test/1/p1_450_4.png
- test/1/p1_455_4.png
- test/1/p1_460_4.png
- test/1/p1_465_4.png
- test/1/p1_470_4.png
- test/1/p1_475_4.png
- test/1/p1_480_4.png
- test/1/p1_485_4.png
- test/1/p1_490_4.png
- test/1/p2_470_4.png
- test/1/p2_475_4.png
- test/1/p2_480_4.png
- test/1/p2_485_4.png
- test/1/p2_490_4.png
- test/1/p2_495_4.png
- test/1/p2_500_4.png
- test/1/p2_505_4.png
- test/1/p2_510_4.png
- test/1/p2_515_4.png
- test/1/p2_520_4.png
- test/1/p2_525_4.png
- test/1/p2_530_4.png
- test/1/p2_535_4.png
- test/1/p3_205_4.png
- test/1/p3_210_4.png
- test/1/p3_215_4.png
- test/1/p3_220_4.png
- test/1/p3_225_4.png
- test/1/p3_230_4.png
- test/1/p3_245_4.png
- test/1/p3_250_4.png
- test/1/p3_400_4.png
- test/1/p3_405_4.png
- test/1/p3_410_4.png
- test/1/p3_415_4.png
- test/1/p3_420_4.png
- test/1/p3_425_4.png
- test/1/p4_395_4.png
- test/1/p4_400_4.png
- test/1/p4_405_4.png
- test/1/p4_410_4.png
- test/1/p4_415_4.png
- test/1/p6_400_4.png
- test/1/p6_405_4.png
- test/1/p6_410_4.png
- test/1/p6_415_4.png
- test/1/p6_420_4.png
- test/1/p6_425_4.png
- test/1/p6_430_4.png
- test/2/
- test/2/p10_490_4.png
- test/2/p10_495_4.png
- test/2/p10_500_4.png
- test/2/p10_505_4.png
- test/2/p12_220_4.png
- test/2/p12_225_4.png
- test/2/p12_230_4.png
- test/2/p12_235_4.png
- test/2/p12_240_4.png
- test/2/p12_245_4.png
- test/2/p12_250_4.png
- test/2/p12_255_4.png
- test/2/p15_385_4.png
- test/2/p15_390_4.png
- test/2/p15_395_4.png
- test/2/p15_400_4.png
- test/2/p15_405_4.png
- test/2/p15_410_4.png
- test/2/p15_415_4.png
- test/2/p15_420_4.png
- test/2/p15_425_4.png
- test/2/p15_430_4.png
- test/2/p15_435_4.png
- test/2/p15_440_4.png
- test/2/p15_445_4.png
- test/2/p15_450_4.png
- test/2/p15_455_4.png
- test/2/p15_460_4.png
- test/2/p15_465_4.png
- test/2/p1_400_4.png
- test/2/p1_405_4.png
- test/2/p1_410_4.png
- test/2/p1_415_4.png
- test/2/p1_420_4.png
- test/2/p1_425_4.png
- test/2/p2_410_4.png
- test/2/p2_415_4.png
- test/2/p2_420_4.png
- test/2/p2_425_4.png
- test/2/p2_430_4.png
- test/2/p2_435_4.png
- test/2/p2_540_4.png
- test/2/p2_545_4.png
- test/2/p2_550_4.png
- test/2/p2_555_4.png
- test/2/p2_560_4.png
- test/2/p2_565_4.png
- test/2/p2_570_4.png
- test/2/p2_575_4.png
- test/2/p2_580_4.png
- test/2/p3_540_4.png
- test/2/p3_545_4.png
- test/2/p3_550_4.png
- test/2/p3_555_4.png
- test/2/p3_560_4.png
- test/2/p3_565_4.png
- test/2/p3_570_4.png
- test/2/p3_575_4.png
- test/2/p3_580_4.png
- test/2/p3_585_4.png
- test/2/p3_590_4.png
- test/2/p4_230_4.png
- test/2/p4_235_4.png
- test/2/p4_240_4.png
- test/2/p4_465_4.png
- test/2/p4_470_4.png
- test/2/p4_475_4.png
- test/2/p4_480_4.png
- test/2/p4_485_4.png
- test/2/p4_490_4.png
- test/2/p4_495_4.png
- test/2/p5_490_4.png
- test/2/p5_495_4.png
- test/2/p5_500_4.png
- test/2/p5_505_4.png
- test/2/p5_510_4.png
- test/2/p5_515_4.png
- test/2/p5_520_4.png
- test/2/p5_525_4.png
- test/2/p5_530_4.png
- test/2/p5_535_4.png
- test/2/p5_540_4.png
- test/2/p5_545_4.png
- test/2/p5_550_4.png
- test/2/p6_225_4.png
- test/2/p6_230_4.png
- test/2/p6_235_4.png
- test/2/p6_240_4.png
- test/2/p6_245_4.png
- test/2/p6_250_4.png
- test/2/p6_255_4.png
- test/2/p6_260_4.png
- test/2/p6_265_4.png
- test/2/p6_270_4.png
- test/2/p6_275_4.png
- test/2/p6_280_4.png
- test/2/p7_220_4.png
- test/2/p7_225_4.png
- test/2/p7_230_4.png
- test/2/p7_235_4.png
- test/2/p7_240_4.png
- test/2/p7_255_4.png
- test/2/p7_260_4.png
- test/2/p7_265_4.png
- test/2/p7_270_4.png
- test/2/p7_445_4.png
- test/2/p7_450_4.png
- test/2/p7_455_4.png
- test/2/p7_460_4.png
- test/2/p7_465_4.png
- test/2/p7_470_4.png
- test/2/p7_475_4.png
- test/2/p7_480_4.png
- test/2/p7_485_4.png
- test/2/p7_490_4.png
- test/2/p9_355_4.png
- test/2/p9_360_4.png
- test/2/p9_365_4.png
- test/2/p9_370_4.png
- test/2/p9_375_4.png
- test/2/p9_380_4.png
- test/2/p9_385_4.png
- test/2/p9_390_4.png
- test/2/p9_395_4.png
- test/2/p9_400_4.png
- test/2/p9_405_4.png
- test/2/p9_410_4.png
- test/2/p9_415_4.png
- test/2/p9_420_4.png
- test/3/
- test/3/p10_235_4.png
- test/3/p10_240_4.png
- test/3/p10_245_4.png
- test/3/p10_250_4.png
- test/3/p10_255_4.png
- test/3/p10_260_4.png
- test/3/p13_460_4.png
- test/3/p13_465_4.png
- test/3/p13_470_4.png
- test/3/p13_475_4.png
- test/3/p13_480_4.png
- test/3/p13_485_4.png
- test/3/p13_490_4.png
- test/3/p14_480_4.png
- test/3/p14_485_4.png
- test/3/p14_490_4.png
- test/3/p14_495_4.png
- test/3/p14_500_4.png
- test/3/p14_505_4.png
- test/3/p14_510_4.png
- test/3/p14_515_4.png
- test/3/p14_520_4.png
- test/3/p14_525_4.png
- test/3/p14_530_4.png
- test/3/p14_535_4.png
- test/3/p14_540_4.png
- test/3/p14_545_4.png
- test/3/p14_550_4.png
- test/3/p1_250_4.png
- test/3/p1_255_4.png
- test/3/p1_260_4.png
- test/3/p1_265_4.png
[truncated: 572 more entries]
