# Supplementary material for: Classification of current density vector map using transformer hybrid residual network
Source: PLoS One. 2025 Dec 16;20(12):e0338189. doi: 10.1371/journal.pone.0338189 (PMC12707687; doi:10.1371/journal.pone.0338189)
Supplement: S2 MCG raw data 2 — The raw MCG dataset includes categories 0-3 for training and validation. (ZIP) [file pone.0338189.s002.zip]

Archive with 1,681 entries (1,676 files):
- train/
- train/0/
- train/0/p11_245_1.png
- train/0/p11_245_2.png
- train/0/p11_245_3.png
- train/0/p11_245_4.png
- train/0/p11_250_1.png
- train/0/p11_250_2.png
- train/0/p11_250_3.png
- train/0/p11_250_4.png
- train/0/p2_365_1.png
- train/0/p2_365_2.png
- train/0/p2_365_3.png
- train/0/p2_365_4.png
- train/0/p2_370_1.png
- train/0/p2_370_2.png
- train/0/p2_370_3.png
- train/0/p2_370_4.png
- train/0/p2_375_1.png
- train/0/p2_375_2.png
- train/0/p2_375_3.png
- train/0/p2_375_4.png
- train/0/p2_380_1.png
- train/0/p2_380_2.png
- train/0/p2_380_3.png
- train/0/p2_380_4.png
- train/0/p2_385_1.png
- train/0/p2_385_2.png
- train/0/p2_385_3.png
- train/0/p2_385_4.png
- train/0/p2_390_1.png
- train/0/p2_390_2.png
- train/0/p2_390_3.png
- train/0/p2_390_4.png
- train/0/p2_395_1.png
- train/0/p2_395_2.png
- train/0/p2_395_3.png
- train/0/p2_395_4.png
- train/0/p2_400_1.png
- train/0/p2_400_2.png
- train/0/p2_400_3.png
- train/0/p2_400_4.png
- train/0/p2_405_1.png
- train/0/p2_405_2.png
- train/0/p2_405_3.png
- train/0/p2_405_4.png
- train/0/p3_235_1.png
- train/0/p3_235_2.png
- train/0/p3_235_3.png
- train/0/p3_235_4.png
- train/0/p3_240_1.png
- train/0/p3_240_2.png
- train/0/p3_240_3.png
- train/0/p3_240_4.png
- train/0/p3_435_1.png
- train/0/p3_435_2.png
- train/0/p3_435_3.png
- train/0/p3_435_4.png
- train/0/p3_440_1.png
- train/0/p3_440_2.png
- train/0/p3_440_3.png
- train/0/p3_440_4.png
- train/0/p3_445_1.png
- train/0/p3_445_2.png
- train/0/p3_445_3.png
- train/0/p3_445_4.png
- train/0/p3_450_1.png
- train/0/p3_450_2.png
- train/0/p3_450_3.png
- train/0/p3_450_4.png
- train/0/p3_455_1.png
- train/0/p3_455_2.png
- train/0/p3_455_3.png
- train/0/p3_455_4.png
- train/0/p3_460_1.png
- train/0/p3_460_2.png
- train/0/p3_460_3.png
- train/0/p3_460_4.png
- train/0/p3_465_1.png
- train/0/p3_465_2.png
- train/0/p3_465_3.png
- train/0/p3_465_4.png
- train/0/p3_470_1.png
- train/0/p3_470_2.png
- train/0/p3_470_3.png
- train/0/p3_470_4.png
- train/0/p3_475_1.png
- train/0/p3_475_2.png
- train/0/p3_475_3.png
- train/0/p3_475_4.png
- train/0/p3_480_1.png
- train/0/p3_480_2.png
- train/0/p3_480_3.png
- train/0/p3_480_4.png
- train/0/p3_485_1.png
- train/0/p3_485_2.png
- train/0/p3_485_3.png
- train/0/p3_485_4.png
- train/0/p3_490_1.png
- train/0/p3_490_2.png
- train/0/p3_490_3.png
- train/0/p3_490_4.png
- train/0/p3_495_1.png
- train/0/p3_495_2.png
- train/0/p3_495_3.png
- train/0/p3_495_4.png
- train/0/p3_500_1.png
- train/0/p3_500_2.png
- train/0/p3_500_3.png
- train/0/p3_500_4.png
- train/0/p3_505_1.png
- train/0/p3_505_2.png
- train/0/p3_505_3.png
- train/0/p3_505_4.png
- train/0/p3_510_1.png
- train/0/p3_510_2.png
- train/0/p3_510_3.png
- train/0/p3_510_4.png
- train/0/p4_200_1.png
- train/0/p4_200_2.png
- train/0/p4_200_3.png
- train/0/p4_200_4.png
- train/0/p4_205_1.png
- train/0/p4_205_2.png
- train/0/p4_205_3.png
- train/0/p4_205_4.png
- train/0/p4_210_1.png
- train/0/p4_210_2.png
- train/0/p4_210_3.png
- train/0/p4_210_4.png
- train/0/p4_215_1.png
- train/0/p4_215_2.png
- train/0/p4_215_3.png
- train/0/p4_215_4.png
- train/0/p4_330_1.png
- train/0/p4_330_2.png
- train/0/p4_330_3.png
- train/0/p4_330_4.png
- train/0/p4_335_1.png
- train/0/p4_335_2.png
- train/0/p4_335_3.png
- train/0/p4_335_4.png
- train/0/p4_340_1.png
- train/0/p4_340_2.png
- train/0/p4_340_3.png
- train/0/p4_340_4.png
- train/0/p4_345_1.png
- train/0/p4_345_2.png
- train/0/p4_345_3.png
- train/0/p4_345_4.png
- train/0/p4_350_1.png
- train/0/p4_350_2.png
- train/0/p4_350_3.png
- train/0/p4_350_4.png
- train/0/p4_355_1.png
- train/0/p4_355_2.png
- train/0/p4_355_3.png
- train/0/p4_355_4.png
- train/0/p4_360_1.png
- train/0/p4_360_2.png
- train/0/p4_360_3.png
- train/0/p4_360_4.png
- train/0/p4_365_1.png
- train/0/p4_365_2.png
- train/0/p4_365_3.png
- train/0/p4_365_4.png
- train/0/p4_370_1.png
- train/0/p4_370_2.png
- train/0/p4_370_3.png
- train/0/p4_370_4.png
- train/0/p4_375_1.png
- train/0/p4_375_2.png
- train/0/p4_375_3.png
- train/0/p4_375_4.png
- train/0/p4_380_1.png
- train/0/p4_380_2.png
- train/0/p4_380_3.png
- train/0/p4_380_4.png
- train/0/p4_385_1.png
- train/0/p4_385_2.png
- train/0/p4_385_3.png
- train/0/p4_385_4.png
- train/0/p5_385_1.png
- train/0/p5_385_2.png
- train/0/p5_385_3.png
- train/0/p5_385_4.png
- train/0/p5_390_1.png
- train/0/p5_390_2.png
- train/0/p5_390_3.png
- train/0/p5_390_4.png
- train/0/p5_395_1.png
- train/0/p5_395_2.png
- train/0/p5_395_3.png
- train/0/p5_395_4.png
- train/0/p5_400_1.png
- train/0/p5_400_2.png
- train/0/p5_400_3.png
- train/0/p5_400_4.png
- train/0/p5_405_1.png
- train/0/p5_405_2.png
- train/0/p5_405_3.png
- train/0/p5_405_4.png
- train/0/p5_410_1.png
- train/0/p5_410_2.png
- train/0/p5_410_3.png
- train/0/p5_410_4.png
- train/0/p5_415_1.png
- train/0/p5_415_2.png
- train/0/p5_415_3.png
- train/0/p5_415_4.png
- train/0/p5_425_1.png
- train/0/p5_425_2.png
- train/0/p5_425_3.png
- train/0/p5_425_4.png
- train/0/p5_430_1.png
- train/0/p5_430_2.png
- train/0/p5_430_3.png
- train/0/p5_430_4.png
- train/0/p5_435_1.png
- train/0/p5_435_2.png
- train/0/p5_435_3.png
- train/0/p5_435_4.png
- train/0/p5_440_1.png
- train/0/p5_440_2.png
- train/0/p5_440_3.png
- train/0/p5_440_4.png
- train/0/p5_445_1.png
- train/0/p5_445_2.png
- train/0/p5_445_3.png
- train/0/p5_445_4.png
- train/0/p5_450_1.png
- train/0/p5_450_2.png
- train/0/p5_450_3.png
- train/0/p5_450_4.png
- train/1/
- train/1/p11_470_1.png
- train/1/p11_470_2.png
- train/1/p11_470_3.png
- train/1/p11_470_4.png
- train/1/p11_475_1.png
- train/1/p11_475_2.png
- train/1/p11_475_3.png
- train/1/p11_475_4.png
- train/1/p11_480_1.png
- train/1/p11_480_2.png
- train/1/p11_480_3.png
- train/1/p11_480_4.png
- train/1/p11_485_1.png
- train/1/p11_485_2.png
- train/1/p11_485_3.png
- train/1/p11_485_4.png
- train/1/p11_490_1.png
- train/1/p11_490_2.png
- train/1/p11_490_3.png
- train/1/p11_490_4.png
- train/1/p12_380_1.png
- train/1/p12_380_2.png
- train/1/p12_380_3.png
- train/1/p12_380_4.png
- train/1/p12_385_1.png
- train/1/p12_385_2.png
- train/1/p12_385_3.png
- train/1/p12_385_4.png
- train/1/p12_390_1.png
- train/1/p12_390_2.png
- train/1/p12_390_3.png
- train/1/p12_390_4.png
- train/1/p12_395_1.png
- train/1/p12_395_2.png
- train/1/p12_395_3.png
- train/1/p12_395_4.png
- train/1/p12_400_1.png
- train/1/p12_400_2.png
- train/1/p12_400_3.png
- train/1/p12_400_4.png
- train/1/p12_405_1.png
- train/1/p12_405_2.png
- train/1/p12_405_3.png
- train/1/p12_405_4.png
- train/1/p12_410_1.png
- train/1/p12_410_2.png
- train/1/p12_410_3.png
- train/1/p12_410_4.png
- train/1/p12_415_1.png
- train/1/p12_415_2.png
- train/1/p12_415_3.png
- train/1/p12_415_4.png
- train/1/p12_420_1.png
- train/1/p12_420_2.png
- train/1/p12_420_3.png
- train/1/p12_420_4.png
- train/1/p12_425_1.png
- train/1/p12_425_2.png
- train/1/p12_425_3.png
- train/1/p12_425_4.png
- train/1/p12_430_1.png
- train/1/p12_430_2.png
- train/1/p12_430_3.png
- train/1/p12_430_4.png
- train/1/p12_435_1.png
[truncated: 1,381 more entries]
