# Supplementary material for: Classification of current density vector map using transformer hybrid residual network
Source: PLoS One. 2025 Dec 16;20(12):e0338189. doi: 10.1371/journal.pone.0338189 (PMC12707687; doi:10.1371/journal.pone.0338189)
Supplement: S3 MCG raw data 3 — The raw MCG dataset includes category 4 for training and validation. (ZIP) [file pone.0338189.s003.zip]

Archive with 1,790 entries (1,788 files):
- train/
- train/4/
- train/4/p10_270_1.png
- train/4/p10_270_2.png
- train/4/p10_270_3.png
- train/4/p10_270_4.png
- train/4/p10_275_1.png
- train/4/p10_275_2.png
- train/4/p10_275_3.png
- train/4/p10_275_4.png
- train/4/p10_280_1.png
- train/4/p10_280_2.png
- train/4/p10_280_3.png
- train/4/p10_280_4.png
- train/4/p10_285_1.png
- train/4/p10_285_2.png
- train/4/p10_285_3.png
- train/4/p10_285_4.png
- train/4/p10_290_1.png
- train/4/p10_290_2.png
- train/4/p10_290_3.png
- train/4/p10_290_4.png
- train/4/p10_295_1.png
- train/4/p10_295_2.png
- train/4/p10_295_3.png
- train/4/p10_295_4.png
- train/4/p10_300_1.png
- train/4/p10_300_2.png
- train/4/p10_300_3.png
- train/4/p10_300_4.png
- train/4/p10_305_1.png
- train/4/p10_305_2.png
- train/4/p10_305_3.png
- train/4/p10_305_4.png
- train/4/p10_310_1.png
- train/4/p10_310_2.png
- train/4/p10_310_3.png
- train/4/p10_310_4.png
- train/4/p10_315_1.png
- train/4/p10_315_2.png
- train/4/p10_315_3.png
- train/4/p10_315_4.png
- train/4/p10_320_1.png
- train/4/p10_320_2.png
- train/4/p10_320_3.png
- train/4/p10_320_4.png
- train/4/p10_325_1.png
- train/4/p10_325_2.png
- train/4/p10_325_3.png
- train/4/p10_325_4.png
- train/4/p10_330_1.png
- train/4/p10_330_2.png
- train/4/p10_330_3.png
- train/4/p10_330_4.png
- train/4/p10_335_1.png
- train/4/p10_335_2.png
- train/4/p10_335_3.png
- train/4/p10_335_4.png
- train/4/p10_340_1.png
- train/4/p10_340_2.png
- train/4/p10_340_3.png
- train/4/p10_340_4.png
- train/4/p10_345_1.png
- train/4/p10_345_2.png
- train/4/p10_345_3.png
- train/4/p10_345_4.png
- train/4/p10_350_1.png
- train/4/p10_350_2.png
- train/4/p10_350_3.png
- train/4/p10_350_4.png
- train/4/p10_355_1.png
- train/4/p10_355_2.png
- train/4/p10_355_3.png
- train/4/p10_355_4.png
- train/4/p10_360_1.png
- train/4/p10_360_2.png
- train/4/p10_360_3.png
- train/4/p10_360_4.png
- train/4/p10_365_1.png
- train/4/p10_365_2.png
- train/4/p10_365_3.png
- train/4/p10_365_4.png
- train/4/p10_370_1.png
- train/4/p10_370_2.png
- train/4/p10_370_3.png
- train/4/p10_370_4.png
- train/4/p10_375_1.png
- train/4/p10_375_2.png
- train/4/p10_375_3.png
- train/4/p10_375_4.png
- train/4/p10_380_1.png
- train/4/p10_380_2.png
- train/4/p10_380_3.png
- train/4/p10_380_4.png
- train/4/p10_385_1.png
- train/4/p10_385_2.png
- train/4/p10_385_3.png
- train/4/p10_385_4.png
- train/4/p10_390_1.png
- train/4/p10_390_2.png
- train/4/p10_390_3.png
- train/4/p10_390_4.png
- train/4/p10_395_1.png
- train/4/p10_395_2.png
- train/4/p10_395_3.png
- train/4/p10_395_4.png
- train/4/p10_400_1.png
- train/4/p10_400_2.png
- train/4/p10_400_3.png
- train/4/p10_400_4.png
- train/4/p10_405_1.png
- train/4/p10_405_2.png
- train/4/p10_405_3.png
- train/4/p10_405_4.png
- train/4/p10_410_1.png
- train/4/p10_410_2.png
- train/4/p10_410_3.png
- train/4/p10_410_4.png
- train/4/p10_415_1.png
- train/4/p10_415_2.png
- train/4/p10_415_3.png
- train/4/p10_415_4.png
- train/4/p10_420_1.png
- train/4/p10_420_2.png
- train/4/p10_420_3.png
- train/4/p10_420_4.png
- train/4/p10_425_1.png
- train/4/p10_425_2.png
- train/4/p10_425_3.png
- train/4/p10_425_4.png
- train/4/p10_430_1.png
- train/4/p10_430_2.png
- train/4/p10_430_3.png
- train/4/p10_430_4.png
- train/4/p10_435_1.png
- train/4/p10_435_2.png
- train/4/p10_435_3.png
- train/4/p10_435_4.png
- train/4/p10_535_1.png
- train/4/p10_535_2.png
- train/4/p10_535_3.png
- train/4/p10_535_4.png
- train/4/p10_540_1.png
- train/4/p10_540_2.png
- train/4/p10_540_3.png
- train/4/p10_540_4.png
- train/4/p10_545_1.png
- train/4/p10_545_2.png
- train/4/p10_545_3.png
- train/4/p10_545_4.png
- train/4/p10_550_1.png
- train/4/p10_550_2.png
- train/4/p10_550_3.png
- train/4/p10_550_4.png
- train/4/p10_555_1.png
- train/4/p10_555_2.png
- train/4/p10_555_3.png
- train/4/p10_555_4.png
- train/4/p10_560_1.png
- train/4/p10_560_2.png
- train/4/p10_560_3.png
- train/4/p10_560_4.png
- train/4/p10_565_1.png
- train/4/p10_565_2.png
- train/4/p10_565_3.png
- train/4/p10_565_4.png
- train/4/p10_570_1.png
- train/4/p10_570_2.png
- train/4/p10_570_3.png
- train/4/p10_570_4.png
- train/4/p11_220_1.png
- train/4/p11_220_2.png
- train/4/p11_220_3.png
- train/4/p11_220_4.png
- train/4/p11_225_1.png
- train/4/p11_225_2.png
- train/4/p11_225_3.png
- train/4/p11_225_4.png
- train/4/p11_230_1.png
- train/4/p11_230_2.png
- train/4/p11_230_3.png
- train/4/p11_230_4.png
- train/4/p11_235_1.png
- train/4/p11_235_2.png
- train/4/p11_235_3.png
- train/4/p11_235_4.png
- train/4/p11_270_1.png
- train/4/p11_270_2.png
- train/4/p11_270_3.png
- train/4/p11_270_4.png
- train/4/p11_275_1.png
- train/4/p11_275_2.png
- train/4/p11_275_3.png
- train/4/p11_275_4.png
- train/4/p11_280_1.png
- train/4/p11_280_2.png
- train/4/p11_280_3.png
- train/4/p11_280_4.png
- train/4/p11_285_1.png
- train/4/p11_285_2.png
- train/4/p11_285_3.png
- train/4/p11_285_4.png
- train/4/p11_290_1.png
- train/4/p11_290_2.png
- train/4/p11_290_3.png
- train/4/p11_290_4.png
- train/4/p11_295_1.png
- train/4/p11_295_2.png
- train/4/p11_295_3.png
- train/4/p11_295_4.png
- train/4/p11_300_1.png
- train/4/p11_300_2.png
- train/4/p11_300_3.png
- train/4/p11_300_4.png
- train/4/p11_305_1.png
- train/4/p11_305_2.png
- train/4/p11_305_3.png
- train/4/p11_305_4.png
- train/4/p11_310_1.png
- train/4/p11_310_2.png
- train/4/p11_310_3.png
- train/4/p11_310_4.png
- train/4/p11_315_1.png
- train/4/p11_315_2.png
- train/4/p11_315_3.png
- train/4/p11_315_4.png
- train/4/p11_320_1.png
- train/4/p11_320_2.png
- train/4/p11_320_3.png
- train/4/p11_320_4.png
- train/4/p11_325_1.png
- train/4/p11_325_2.png
- train/4/p11_325_3.png
- train/4/p11_325_4.png
- train/4/p11_330_1.png
- train/4/p11_330_2.png
- train/4/p11_330_3.png
- train/4/p11_330_4.png
- train/4/p11_335_1.png
- train/4/p11_335_2.png
- train/4/p11_335_3.png
- train/4/p11_335_4.png
- train/4/p11_340_1.png
- train/4/p11_340_2.png
- train/4/p11_340_3.png
- train/4/p11_340_4.png
- train/4/p11_345_1.png
- train/4/p11_345_2.png
- train/4/p11_345_3.png
- train/4/p11_345_4.png
- train/4/p11_350_1.png
- train/4/p11_350_2.png
- train/4/p11_350_3.png
- train/4/p11_350_4.png
- train/4/p11_355_1.png
- train/4/p11_355_2.png
- train/4/p11_355_3.png
- train/4/p11_355_4.png
- train/4/p11_360_1.png
- train/4/p11_360_2.png
- train/4/p11_360_3.png
- train/4/p11_360_4.png
- train/4/p11_365_1.png
- train/4/p11_365_2.png
- train/4/p11_365_3.png
- train/4/p11_365_4.png
- train/4/p11_370_1.png
- train/4/p11_370_2.png
- train/4/p11_370_3.png
- train/4/p11_370_4.png
- train/4/p11_375_1.png
- train/4/p11_375_2.png
- train/4/p11_375_3.png
- train/4/p11_375_4.png
- train/4/p11_380_1.png
- train/4/p11_380_2.png
- train/4/p11_380_3.png
- train/4/p11_380_4.png
- train/4/p11_385_1.png
- train/4/p11_385_2.png
- train/4/p11_385_3.png
- train/4/p11_385_4.png
- train/4/p11_390_1.png
- train/4/p11_390_2.png
- train/4/p11_390_3.png
- train/4/p11_390_4.png
- train/4/p11_395_1.png
- train/4/p11_395_2.png
- train/4/p11_395_3.png
- train/4/p11_395_4.png
- train/4/p11_400_1.png
- train/4/p11_400_2.png
- train/4/p11_400_3.png
- train/4/p11_400_4.png
- train/4/p11_405_1.png
- train/4/p11_405_2.png
- train/4/p11_405_3.png
- train/4/p11_405_4.png
- train/4/p11_410_1.png
- train/4/p11_410_2.png
[truncated: 1,490 more entries]
